# Supplementary material for: Transcriptome Analysis Revealed the Paternal Importance to Vegetative Growth Heterosis in Populus
Source: Plants (Basel). 2024 Aug 15;13(16):2278. doi: 10.3390/plants13162278 (PMC11359908; doi:10.3390/plants13162278)
Supplement: Supplementary file 1 [file plants-13-02278-s001.zip]

Archive with 1 entries (1 files):
- plants-3043385-supplementary.pdf
